# Supplementary material for: Corrosion Inhibition Effect of Pyridine-2-Thiol for Brass in An Acidic Environment
Source: Molecules. 2022 Oct 3;27(19):6550. doi: 10.3390/molecules27196550 (PMC9573544; doi:10.3390/molecules27196550)
Supplement: Supplementary file 1 [file molecules-27-06550-s001.zip]

Archive with 1 entries (1 files):
- molecules-1907238-supplementary.pdf
